# Supplementary material for: Isolation of Burkholderia pseudomallei from a goat in New Caledonia: implications for animal and human health monitoring and serological tool comparison
Source: BMC Vet Res. 2024 Mar 23;20:114. doi: 10.1186/s12917-024-03957-5 (PMC10960402; doi:10.1186/s12917-024-03957-5)
Supplement: Supplementary file 2 — Supplementary Material 2. [file 12917_2024_3957_MOESM2_ESM.xlsx]

## Sheet: Table 1
			CFT		ID Screen ELISA		GLANDA ELISA		Luminex
	Flock Id	Animal Id	Titer	Result	% Positivity D (40-50%) P (> 50%)	Result	% Positivity P (≥70%)	Result	GroEL (BPSL2697like) % Positivity	Hcp1 (BPSS1498) % Positivity	BPSS1840 % Positivity
	21-7282	2088	0	n	46.7091	D	394.054	P	57.2538	77.2853	70.623
	Flock 1	Castille	0	n	92.9161	P	343.474	P	8.0843	102.933	1.4736
		Casse-Tête	1	D	105.344	P	351.717	P	18.0036	100.083	87.5932
		2090	0	n	1.04914	n	0.450223	n	27.1587	2.39738	100.276
		Strange	0	n	0.762195	n	1.38948	n	9.1139	0.618632	18.9429
		2092	0	n	5.29053	n	0.124199	n	34.5973	3.62154	44.1724
		2086	1	D	84.783	P	378.808	P	100*	100*	100*
		2089	0	n	6.51004	n	335.882	P	33.1659	73.6055	56.8347
		Marvelle	0	n	1.15674	n	0.131962	n	14.3785	0.176128	4.31385
		2098	0	n	1.04914	n	0.108675	n	7.83677	3.73945	11.6017
		2087	0	n	40.8088	D	369.261	P	37.7489	104.496	117.383
		Prince	0	n	1.22848	n	0.0853872	n	7.27713	0.371179	11.2333
		Princesse	0	n	0.062769	n	0.784009	n	8.53274	0.195051	3.21756
		Martine †
		2094	2	D	1.64096	n	1.97943	n	9.98386	1.83115	96.8864
		Martin	0	n	-0.654591	n	0.209587	n	14.1112	0.213974	3.11952
		2099	0	n	2.87841	n	0.729672	n	11.2108	1.18923	81.2116
		Jesus	0	n	1.72166	n	0.131962	n	10.1058	0.941776	26.7804
		Taxi †
			CFT		ID Screen ELISA		GLANDA ELISA		Luminex
	Flock Id	Animal Id	Titer	Result	% Positivity D (40-50%) P (> 50%)	Result	% Positivity P (≥70%)	Result	GroEL (BPSL2697like) % Positivity	Hcp1 (BPSS1498) % Positivity	BPSS1840 % Positivity
	21-7383	F2-A1	0	n	2.68113	n	0.589948	n	2.4574	0.464338	32.9451
	Flock 2	F2-A2	0	n	5.18293	n	1.94838	n	1.23049	0.353712	11.8096
		F2-A3	0	n	0.520086	n	0.240637	n	0.808969	0.131004	9.1506
		F2-A4	0	n	0.224175	n	0.0698622	n	21.704	1.03202	17.7397
		F2-A5	0	n	4.70768	n	0	n	14.6117	2.16885	10.3776
		F2-A6	0	n	8.60832	n	0.0465748	n	7.94081	1.16303	67.9699
		F2-A7	0	n	-0.053802	n	0.0155249	n	8.0843	0.58952	21.7743
		F2-A8	0	n	0.672525	n	0.419173	n	0.56861	0.22853	1.45875
		F2-A9	0	n	5.47884	n	0.434698	n	15.7291	1.11354	30.3812
		F2-A10	0	n	1.7396	n	0.326024	n	12.2978	1.15866	14.4092
	21-7284	F3-A1	0	n	4.05308	n	0.706385	n	11.6811	1.84051	31.3745
	Flock 3	F3-A2	0	n	3.75717	n	3.78032	n	10.6238	0.622696	4.52698
		F3-A3	0	n	9.80093	n	1.87852	n	6.30408	0.793973	68.5875
		F3-A4	0	n	-0.242109	n	0.652047	n	33.869	0.622696	16.4948
		F3-A5	0	n	0.815997	n	0.00776247	n	51.3426	0.711238	3.68156
		F3-A6	0	n	0.663558	n	3.24471	n	4.61563	0.503672	3.1884
		F3-A7	0	n	0.905667	n	0.589948	n	7.65195	1.42828	12.1647
		F3-A8	0	n	1.20158	n	0.333786	n	11.8086	0.718495	7.1897
		F3-A9	0	n	2.25968	n	0.318261	n	15.0212	0.747525	2.79278
		F3-A10	0	n	1.75753	n	2.81001	n	9.69913	5.88044	75.6446
	21-7285	F4-A1	0	n	0.466284	n	0.0931496	n	14.7823	0.389756	2.80144
	Flock 4	F4-A2	0	n	0.233142	n	-0.0310499	n	33.3869	0.571642	4.40388
		F4-A3	0	n	0.206241	n	1.30409	n	8.56899	3.49806	153.848
		F4-A4	0	n	2.49283	n	0.155249	n	16.8986	0.967894	135.31
		F4-A5	0	n	0.367647	n	0.333786	n	52.0569	0.747032	84.1985
		F4-A6	0	n	0.044835	n	2.69358	n	19.0986	1.08644	145.858
		F4-A7	0	n	3.65854	n	0.59771	n	6.21997	1.3609	4.41235
		F4-A8	0	n	2.08034	n	4.80497	n	27.9539	0.532666	90.1258
		F4-A9	0	n	1.31815	n	4.47118	n	17.0174	2.42298	12.7067
		F4-A10	0	n	-0.116571	n	0.520085	n	14.0858	1.49082	60.6867
	Supplementary Table 1. Summary of data for animals from flock 2 to 4. The table includes serological (CFT, ELISA, Luminex) and PCR results.
