# Supplementary material for: Isolation of Burkholderia pseudomallei from a goat in New Caledonia: implications for animal and human health monitoring and serological tool comparison
Source: BMC Vet Res. 2024 Mar 23;20:114. doi: 10.1186/s12917-024-03957-5 (PMC10960402; doi:10.1186/s12917-024-03957-5)
Supplement: Supplementary file 3 — Supplementary Material 3. [file 12917_2024_3957_MOESM3_ESM.xlsx]

## Sheet: Table
		OD600 nm Negative serum				OD600 nm Serum no. 2086 (flock 1)					Delta values (OD600 nm serum no. 2086 - OD600nm negative serum)
		serum 1:1000	serum 1:2000	serum 1:1000	serum 1:2000	serum 1:1000	serum 1:2000	serum 1:1000	serum 1:2000		serum 1:1000	serum 1:2000	serum 1:1000	serum 1:2000
		conjugate 1:1000	conjugate 1:1000	conjugate 1:2500	conjugate 1:2500	conjugate 1:1000	conjugate 1:1000	conjugate 1:2500	conjugate 1:2500		conjugate 1:1000	conjugate 1:1000	conjugate 1:2500	conjugate 1:2500
Peptides
1	BPSL0280_0.45	0.10036	0.0629945	0.02317	0.008603	0.004115	-0.002089	0.0004075	0.002002		-0.0962445	-0.0650835	-0.0227625	-0.006601
2	BPSL1445_0.45	0.0751155	0.099076	0.011562	0.001871	0.637035	0.510574	0.353316	0.161504		0.56192	0.411498	0.341753	0.159633		putative lipoprotein
3	BPSL1661-1001_0.45	0.072099	0.011805	0.007381	0.00211	0.123454	0.022941	0.0113505	0.001844		0.051355	0.011136	0.0039695	-0.000266
	BPSL1661-1002_0.45	0.195282	0.0842075	0.0138965	0.013018	-0.004167	-0.04557	-0.001144	0.001488		-0.199449	-0.129777	-0.0150405	-0.01153
4	BPSL2030_0.45	0.399	0.26835	0.059849	0.046706	0.644984	0.525562	0.374808	0.159106		0.245984	0.257211	0.31496	0.1124		putative exported protein
5	BPSL2096_0.01	0.009323	0.0586065	0.0408535	0.0118375	-0.0030265	0.0961335	-0.0027975	-0.001015		-0.0123495	0.037527	-0.043651	-0.0128525
	BPSL2096_0.05	-0.021793	0.010144	0.02686	-0.0020435	0.027679	0.0158865	-0.0035535	0.0158365		0.049472	0.0057425	-0.0304135	0.01788
	BPSL2096_0.1	-0.0026955	-0.0013155	-0.001939	-0.000891	0.046085	0.007174	0.000557	-0.002583		0.0487805	0.0084895	0.002496	-0.001692
	BPSL2096_0.45	NA	0.05409	0.073128	0.008077	0.212744	0.104277	0.0265025	0.0115675		NA	0.0501875	-0.0466255	0.0034905
	BPSL2096_0.45	0.030762	0.0342795	0.009287	0.0152135	0.024834	0.036292	0.0432135	0.0215445		-0.005928	0.0020125	0.0339265	0.006331
6	BPSL2520_0.45	0.147659	0.104843	0.0260005	0.012969	0.0042405	0.0070345	0.003234	0.003959		-0.143419	-0.0978085	-0.0227665	-0.00901
7	BPSL2522_0.05	0.0004025	0.007163	0.001336	0.002372	0.0742215	0.075845	0.0109075	0.0021935		0.073819	0.068682	0.0095715	-0.0001785		OmpA
	BPSL2522_0.1	0.03695	0.0259565	0.003254	0.0029515	0.329053	0.164002	0.052442	0.0212715		0.292103	0.138046	0.049188	0.01832
	BPSL2522_0.45	0.155454	0.101827	0.01842	0.0125885	0.549663	0.377335	0.196565	0.0757915		0.394209	0.275508	0.178145	0.063203
8	BPSL2697_0.05	0.651967	0.588379	0.292403	0.185848	0.688127	0.614066	0.471737	0.247422		0.0361605	0.025687	0.179334	0.0615745		GroEL
	BPSL2697_0.1	0.714509	0.644046	0.420685	0.309368	0.712928	0.650354	0.574561	0.34728		-0.001581	0.006308	0.153876	0.0379115
	BPSL2697_0.45	0.708921	0.609559	0.447696	0.391743	0.697192	0.564131	0.594627	0.401496		-0.011729	-0.045428	0.146931	0.0097535
	BPSL2697_0.45	0.695353	0.67862	0.476953	0.377143	0.680607	0.617193	0.587948	0.398984		-0.0147465	-0.061427	0.110996	0.021841
9	BPSL2698_0.05	-0.0054585	0.0612095	-0.0011755	0.001328	0.303408	0.151301	0.0562445	0.0130775		0.308866	0.0900915	0.05742	0.0117495		GroES
	BPSL2698_0.1	0.000739	0.020822	-0.001316	0.003647	0.379354	0.209201	0.094534	0.0263855		0.378615	0.188379	0.09585	0.0227385
	BPSL2698_0.45	0.063865	0.0292475	0.006831	0.0053005	0.520417	0.352426	0.16848	0.0585755		0.456552	0.323179	0.161649	0.053275
10	BPSL3319_0.45	0.400664	0.30138	0.054081	0.0422485	0.677077	0.557103	0.425032	0.201799		0.276413	0.255723	0.370951	0.159551		Flagellin FliC
11	BPSS0476_0.05	-0.018087	0.0018175	0.001717	0.000773	0.167192	0.0623575	0.0215515	0.0045095		0.185279	0.06054	0.0198345	0.0037365		GroES
	BPSS0476_0.1	-0.006483	0.0023035	0.000335	-4.65e-05	0.253177	0.117025	0.0468155	0.0107775		0.25966	0.114721	0.0464805	0.010824
	BPSS0476_0.45	0.0377545	0.0205275	0.0046585	0.003342	0.398387	0.216848	0.107649	0.034371		0.360632	0.196321	0.102991	0.031029
12	BPSS0477_0.05	0.571368	0.484	0.159449	0.0939675	0.680123	0.580224	0.410877	0.200943		0.108756	0.0962245	0.251428	0.106976		GroEL
	BPSS0477_0.1	0.613362	0.53703	0.244282	0.155115	0.713635	0.642688	0.52484	0.296843		0.100274	0.105658	0.280558	0.141728
	BPSS0477_0.45	0.641825	0.558959	0.295565	0.206311	0.726163	0.659528	0.572863	0.37094		0.084339	0.100569	0.277298	0.164629
	BPSS0477_0.45	0.634119	0.613763	0.358166	0.300559	0.708275	0.566472	0.594632	0.36159		0.0741565	-0.047291	0.236466	0.06103
13	BPSS0530_0.45	0.091204	0.0863515	0.0117815	0.0128795	0.048678	-0.006699	0.007714	0.00435		-0.042526	-0.0930505	-0.0040675	-0.0085295
14	BPSS1385_0.45	0.198777	0.162785	0.029346	0.019634	0.0008695	0.0029555	-0.0036035	0.004107		-0.197908	-0.15983	-0.0329495	-0.015527
15	BPSS1498_0,001	-0.035479	-0.0146705	0.0008185	0.0007555	0.024669	0.018226	0.006308	0.001845		0.060148	0.0328965	0.0054895	0.0010895		Hcp1
	BPSS1498_0,01	-0.020845	-0.019389	0.001671	0.0017305	0.379016	0.279588	0.101271	0.036085		0.399861	0.298977	0.0996	0.0343545
	BPSS1498_0,05	-0.0182645	-0.006814	0.0034325	0.003259	0.726858	0.688591	0.549486	0.359025		0.745123	0.695405	0.546054	0.355766
	BPSS1498_0,1	0.003223	0.001442	0.0112	0.0112655	0.784071	0.765632	0.692419	0.603721		0.780848	0.76419	0.681219	0.592455
	BPSS1498_0,5	0.092909	0.0636375	0.0594415	0.0634355	0.785851	0.780493	0.767829	0.75458		0.692941	0.716855	0.708387	0.691145
16	BPSS1516_0.45	0.344182	0.297313	0.0772615	0.063024	0.109909	0.127649	0.0269025	0.0115315		-0.234273	-0.169664	-0.050359	-0.0514925
17	BPSS1525-79_0.45	0.11345	0.078105	0.0138785	0.0106625	0.015215	0.0030545	-0.0008395	0.006251		-0.0982355	-0.0750505	-0.014718	-0.0044115
18	BPSS1532-344_0.45	0.0765055	0.073141	0.0184935	0.006138	0.133743	0.06105	0.0188405	0.006995		0.0572375	-0.012091	0.000347	0.000857
	BPSS1532-344_0.45	0.0504675	0.0779905	0.004066	0.004809	0.0962405	0.019619	0.0162425	0.0125655		0.045773	-0.0583715	0.0121765	0.0077565
19	BPSS1722_0.45	0.039333	0.041824	0.0062125	0.004039	0.0065935	-0.0054725	-0.0006935	0.0027375		-0.0327395	-0.0472965	-0.006906	-0.0013015
20	BPSS1840_0,1	0.039622	0.0011155	0.003221	0.003062	0.424986	0.26183	0.10569	0.041659		0.385364	0.260715	0.102469	0.038597		putative N-acetylmuramoyl-L-alanine amidase
21	BPSS2141_0.45	0.221063	0.175016	0.0291625	0.0237355	0.222478	0.110287	0.038055	0.0153365		0.0014155	-0.0647295	0.0088925	-0.008399
Controls
	Protein-A/G-HRP_0.05	0.747357	0.729835	0.593726	0.56912	0.725881	0.69323	0.610738	0.54984		-0.0214765	-0.0366045	0.017013	-0.01928
	Protein-A/G-HRP_0.1	0.767193	0.755487	0.639935	0.623036	0.754029	0.725559	0.658932	0.600162		-0.0131635	-0.0299285	0.018996	-0.022874
	Protein-A/G-HRP_0.2	0.775321	0.760775	0.645915	0.631249	0.75918	0.732701	0.670187	0.606522		-0.0161415	-0.0280735	0.024272	-0.0247275
	Biotin-Marke_2,5µM	0.0018495	0.0222195	0.0008615	0.0048855	0.0060755	0.022856	0.0002015	0.0002475		0.004226	0.0006365	-0.00066	-0.004638
	Bovine_IgG_0.45	0.786425	0.79564	0.611488	0.638586	0.78857	0.792622	0.655288	0.657314		0.002145	-0.0030185	0.0437995	0.018728
	BSA_0.5	-0.023651	-0.0016035	-0.002083	0.0072775	-0.0003075	-0.023813	0.002258	-0.0018025		0.0233435	-0.0222095	0.004341	-0.00908
	Goat_IgG_0.45	0.790242	0.801943	0.7147	0.725951	0.795055	0.792436	0.740845	0.739667		0.0048125	-0.009507	0.0261445	0.0137155
	Horse_IgG_0.45	0.656521	0.701828	NA	0.213156	0.66368	0.694227	0.164723	0.188585		0.0071585	-0.007601	NA	-0.024571
	human-IgG_0.05	0.440166	0.469247	0.0442375	0.052729	0.430798	0.472291	0.0495715	0.052648		-0.009368	0.0030445	0.005334	-8.1e-05
	human-IgG_0.2	0.683824	0.703335	0.248553	0.294677	0.695124	0.706578	0.314196	0.339583		0.0112995	0.0032435	0.065643	0.044906
	human-IgG_0.5	0.743706	0.759737	0.425289	0.46911	0.753709	0.759599	0.468305	0.501411		0.0100035	-0.0001375	0.043016	0.032301
	human-IgM_0.2	0.0444175	0.06336	0.018865	-0.0001835	0.108789	0.020444	-0.0007565	0.0045415		0.064372	-0.042916	-0.0196215	0.004725
	human-IgM_0.45	0.061789	0.051961	0.012559	0.0060675	0.0319105	0.03377	0.003125	0.005277		-0.0298785	-0.018191	-0.009434	-0.0007905
	Mouse_IgG_0.45	0.654897	0.670789	0.205727	0.206437	0.677736	0.685912	0.313316	0.245844		0.0228395	0.0151225	0.107589	0.0394065
	Mouse_IgM_0.45	0.054647	0.026136	0.0067295	0.003312	0.0252235	0.012964	0.0010515	0.001396		-0.0294235	-0.013172	-0.005678	-0.001916
	Pig_IgG_0.45	0.749517	0.772528	0.476311	0.506676	0.764697	0.772501	0.541024	0.551629		0.0151795	-2.7e-05	0.0647135	0.044953
	Sheep_IgG_0.45	0.802566	0.8096	0.696569	0.71501	0.806509	0.799243	0.738453	0.739353		0.0039425	-0.0103565	0.041884	0.024343
	TEV_0,5	0.313149	0.253882	0.0487375	0.037089	0.0642605	0.032174	0.0066565	0.0078015		-0.248889	-0.221708	-0.042081	-0.0292875
	TRX_0,5	0.069954	0.057027	0.0125125	0.007118	0.026936	0.023949	0.002364	0.003746		-0.043018	-0.033078	-0.0101485	-0.003372
	Supplementary Table 2. Analysis on the array assay of the serum sample no. 2086 from flock 1. This table summarizes the OD450nm values obtained for 21 antigens (some plotted at different concentrations (mg/mL)), using the serum sample no. 2086 from flock 1 and a French goat serum sample (used as a negative control). The tests were performed at two dilutions (1:1000 and 1:2000) and with two conjug…
